# Supplementary material for: Cell culture‐derived extracellular vesicles: Considerations for reporting cell culturing parameters
Source: J Extracell Biol. 2023 Oct 16;2(10):e115. doi: 10.1002/jex2.115 (PMC11080896; doi:10.1002/jex2.115)
Supplement: Supplementary file 1 — Supporting Information [file JEX2-2-e115-s001.xlsx]

## Sheet: clinical trials-1
Supplementary Table S1. Registered clinical trials on CCM-EVs_x000B_(1289 registered clinical trials on clinical trials.gov has been found by searching exosome OR microvesicle OR EV on 17th, Jan 2023. Clinical trials on CCM-EVs have been manually selected)
NCT Number	Title	Source of EV	Status
NCT03985696	Exosomes and Immunotherapy in Non-Hodgkin B-cell Lymphomas	B-cell Non-Hodgkin Lymphoma	Recruiting
NCT05375604	A Study of exoASO-STAT6 (CDK-004) in Patients With Advanced Hepatocellular Carcinoma (HCC) and Patients With Liver Metastases From Primary Gastric Cancer and Colorectal Cancer (CRC)	Cell line	Recruiting
NCT04747574	Evaluation of the Safety of CD24-Exosomes in Patients With COVID-19 Infection	Cell line	Recruiting
NCT01159288	Trial of a Vaccination With Tumor Antigen-loaded Dendritic Cell-derived Exosomes	Dendritic cell	Completed
NCT02957279	Dendritic Cells-Derived Exosomes in Human Sepsis	Dendritic cell	Unknown status
NCT03437759	MSC-Exos Promote Healing of MHs	MSC	Active, not recruiting
NCT05499156	Safety of Injection of Placental Mesenchymal Stem Cell Derived Exosomes for Treatment of Resistant Perianal Fistula in Crohn's Patients	MSC	Active, not recruiting
NCT04276987	A Pilot Clinical Study on Inhalation of Mesenchymal Stem Cells Exosomes Treating Severe Novel Coronavirus Pneumonia	MSC	Completed
NCT04313647	A Tolerance Clinical Study on Aerosol Inhalation of Mesenchymal Stem Cells Exosomes In Healthy Volunteers	MSC	Completed
NCT04491240	Evaluation of Safety and Efficiency of Method of Exosome Inhalation in SARS-CoV-2 Associated Pneumonia.	MSC	Completed
NCT05523011	Safety and Tolerability Study of MSC Exosome Ointment	MSC	Completed
NCT04602442	Safety and Efficiency of Method of Exosome Inhalation in COVID-19 Associated Pneumonia	MSC	Enrolling by invitation
NCT04356300	Exosome of Mesenchymal Stem Cells for Multiple Organ Dysfuntion Syndrome After Surgical Repaire of Acute Type A Aortic Dissection	MSC	Not yet recruiting
NCT05060107	Intra-articular Injection of MSC-derived Exosomes in Knee Osteoarthritis (ExoOA-1)	MSC	Not yet recruiting
NCT05413148	The Effect of Stem Cells and Stem Cell Exosomes on Visual Functions in Patients With Retinitis Pigmentosa	MSC	Not yet recruiting
NCT04850469	Study of MSC-Exo on the Therapy for Intensively Ill Children	MSC	Not yet recruiting
NCT05043181	Exosome-based Nanoplatform for Ldlr mRNA Delivery in FH	MSC	Not yet recruiting
NCT04798716	The Use of Exosomes for the Treatment of Acute Respiratory Distress Syndrome or Novel Coronavirus Pneumonia Caused by COVID-19	MSC	Not yet recruiting
NCT05490173	The Pilot Experimental Study of the Neuroprotective Effects of Exosomes in Extremely Low Birth Weight Infants	MSC	Not yet recruiting
NCT05475418	Pilot Study of Human Adipose Tissue Derived Exosomes Promoting Wound Healing	MSC	Not yet recruiting
NCT03384433	Allogenic Mesenchymal Stem Cell Derived Exosome in Patients With Acute Ischemic Stroke	MSC	Recruiting
NCT05402748	Safety and Efficacy of Injection of Human Placenta Mesenchymal Stem Cells Derived Exosomes for Treatment of Complex Anal Fistula	MSC	Recruiting
NCT04544215	A Clinical Study of Mesenchymal Progenitor Cell Exosomes Nebulizer for the Treatment of Pulmonary Infection	MSC	Recruiting
NCT05216562	Efficacy and Safety of EXOSOME-MSC Therapy to Reduce Hyper-inflammation In Moderate COVID-19 Patients	MSC	Recruiting
NCT04213248	Effect of UMSCs Derived Exosomes on Dry Eye in Patients With cGVHD	MSC	Recruiting
NCT05387239	Safety and Effectiveness of EV-Pure + WJ-Pure Treatment on Pulmonary Fibrosis Secondary to Covid-19	MSC	Recruiting
NCT05387278	Safety and Effectiveness of Placental Derived Exosomes and Umbilical Cord Mesenchymal Stem Cells in Moderate to Severe Acute Respiratory Distress Syndrome (ARDS) Associated With the Novel Corona Virus Infection (COVID-19)	MSC	Recruiting
NCT04602104	A Clinical Study of Mesenchymal Stem Cell Exosomes Nebulizer for the Treatment of ARDS	MSC	Recruiting
NCT03608631	iExosomes in Treating Participants With Metastatic Pancreas Cancer With KrasG12D Mutation	MSC	Recruiting
NCT04388982	the Safety and the Efficacy Evaluation of Allogenic Adipose MSC-Exos in Patients With Alzheimer's Disease	MSC	Recruiting
NCT05191381	Immune Modulation by Exosomes in COVID-19	MSC	Recruiting
NCT05261360	Clinical Efficacy of Exosome in Degenerative Meniscal Injury	MSC	Recruiting
NCT05669144	Co-transplantation of Mesenchymal Stem Cell Derived Exosomes and Autologous Mitochondria for Patients Candidate for CABG Surgery	MSc	Recruiting
NCT04202770	Focused Ultrasound and Exosomes to Treat Depression, Anxiety, and Dementias	MSC	Suspended
NCT04270006	Evaluation of Adipose Derived Stem Cells Exo.in Treatment of Periodontitis	MSC	Unknown status
NCT02138331	Effect of Microvesicles and Exosomes Therapy on Œ≤-cell Mass in Type I Diabetes Mellitus (T1DM)	MSC	Unknown status
NCT04493242	Extracellular Vesicle Infusion Treatment for COVID-19 Associated ARDS	MSC	Completed
NCT04998058	Autogenous Mesenchymal Stem Cell Culture-Derived Signalling Molecules as Enhancers of Bone Formation in Bone Grafting	MSC	Not yet recruiting
NCT04173650	MSC EVs in Dystrophic Epidermolysis Bullosa	MSC	Not yet recruiting
NCT05127122	Bone Marrow Mesenchymal Stem Cell Derived Extracellular Vesicles Infusion Treatment for ARDS (EXIT-ARDS)	MSC	Not yet recruiting
NCT05116761	ExoFlo™ Infusion for Post-Acute COVID-19 and Chronic Post-COVID-19 Syndrome	MSC	Not yet recruiting
NCT05669261	Treatment of Long COVID Utilizing Autologous Stem Cells	MSCs	Not yet recruiting
NCT05658094	Exosome Effect on Prevention of Hairloss	Stem cell	Recruiting
NCT04389385	COVID-19 Specific T Cell Derived Exosomes (CSTC-Exo)	T cell	Unknown status
NCT05559177	An Open, Dose-escalation Clinical Study of Chimeric Exosomal Tumor Vaccines for Recurrent or Metastatic Bladder Cancer	Tumor cell	Recruiting
NCT01854866	Safety and Effectiveness Study of Tumor Cell-derived Microparticles to Treat Malignant Ascites and Pleural Effusion	Tumor cell	Unknown status
NCT02657460	Clinical Trial of Tumor Cell-derived Microparticles Packaging Chemotherapeutic Drugs to Treat Malignant Pleural Effusion	Tumor cell	Unknown status
NCT01668849	Edible Plant Exosome Ability to Prevent Oral Mucositis Associated With Chemoradiation Treatment of Head and Neck Cancer	Plant	Active, not recruiting
NCT01294072	Study Investigating the Ability of Plant Exosomes to Deliver Curcumin to Normal and Colon Cancer Tissue	Plant	Recruiting
NCT04879810	Plant Exosomes +/- Curcumin to Abrogate Symptoms of Inflammatory Bowel Disease	Plant	Recruiting
NCT03493984	Plant Exosomes and Patients Diagnosed With Polycystic Ovary Syndrome (PCOS) 17	Plant	Withdrawn
NCT04969172	A Phase II Randomized, Double-blind, Placebo-controlled Study to Evaluate the Safety and Efficacy of Exosomes Overexpressing CD24 to Prevent Clinical Deterioration in Patients With Moderate or Severe COVID-19 Infection	Not indicated	Active, not recruiting
NCT04202783	The Use of Exosomes In Craniofacial Neuralgia	Not indicated	Suspended
NCT04902183	Safety and Efficacy of Exosomes Overexpressing CD24 in Two Doses for Patients With Moderate or Severe COVID-19	Not indicated	Recruiting
NCT04327635	Safety Evaluation of Intracoronary Infusion of Extracellular Vesicles in Patients With AMI	Not indicated	Recruiting
Abbreviations CCM: cell culture-conditioned medium, EV: extracellular vesicle, MSC: mesenchymal stromal cells
